# Supplementary material for: Virtual farm tours—Virtual reality glasses and tablets are suitable tools to provide insights into pig husbandry
Source: PLoS One. 2022 Jan 10;17(1):e0261248. doi: 10.1371/journal.pone.0261248 (PMC8746731; doi:10.1371/journal.pone.0261248)
Supplement: S1 Table — (XLSX) [file pone.0261248.s001.xlsx]

## Sheet: Sheet1
	Category	Subcategory	Number of mentions	Anumer of participants
	Research question 1a
	Perception of the pigsty
		Available space and stocking density (positive)	18	13
		Available space and stocking density (negative)	33	12
		General impression (positive)	13	6
		General impression (negative)	31	11
		Other housing conditions (positive)	22	10
		Other housing conditions (neutral)	2	1
		Other housing conditions (negative)	30	12
		Primary care (positive)	4	3
		Primary care (neutral)	6	4
		Primary care (negative)	4	3
	Perception of the pigs
		Emotional state (positive)	23	7
		Emotional state (negative)	5	3
		Activity behaviour (positive)	6	5
		Activity behaviour (neutral)	14	9
		Activity behaviour (negative)	22	10
		Degree of dirtiness (low)	3	2
		Degree of dirtiness (high)	4	3
		Health condition (positive)	6	4
		Health condition (negative)	3	3
	Classification of the pigsty
		As positive example	25	12
		As neutral example	2	2
		As negative example	2	2
	Previous idea of a pigsty/pig husbandry
		Positive	3	2
		Neutral	11	8
		Negative	23	15
		No specific idea	8	6
	Influence on the previous idea
		Positive	4	3
		No influence	14	10
		Negative	3	3
	Research question 1b
	Change of perspective
		Noticed	27	16
		Not noticed	2	2
		Not sure	5	5
	Perception of the pigsty (animal perspective)
		Available space and stocking density (positive)	1	1
		Available space and stocking density (negative)	9	3
		General impressions (positive)	1	1
		General impression (negative)	5	2
		Other housing conditions (positive)	1	1
		Other housing conditions (neutral)	0	0
		Other housing conditions (negative)	9	3
		Primary care (positive)	0	0
		Primary care (neutral)	0	0
		Primary care (negative)	1	1
	Perception of the pigs (animal perspective)
		Emotional state (positive)	6	2
		Emotional state (negative)	5	3
		Activity behaviour (positive)	2	3
		Activity behaviour (neutral)	2	2
		Activity behaviour (negative)	10	4
		Health condition (positive)	0	0
		Health condition (negative)	0	0
		Degree of dirtiness (low)	0	0
		Degree of dirtiness (high)	1	1
	Perception of the pigsty (standing human perspective)
		Available space and stocking density (positive)	2	2
		Available space and stocking density (negative)	2	2
		General impression (positive)	2	1
		General impression (negative)	1	1
		Other housing conditions (positive)	2	2
		Other housing conditions (neutral)	0	0
		Other housing conditions (negative)	0	0
		Primary care (positive)	0	0
		Primary care (neutral)	0	0
		Primary care (negative)	0	0
	Perception of the pigs (standing human perspective)
		Emotional state (positive)	0	0
		Emotional state (negative)	1	1
		Activity behaviour (positive)	0	0
		Activity behaviour (neutral)	0	0
		Activity behaviour (negative)	0	0
		Health condition (positive)	0	0
		Health condition (negative)	0	0
		Degree of dirtiness (low)	0	0
		Degree of dirtiness (high)	0	0
	Other perspective dependent aspects (animal perspective)
		Pigs look huge and close/room small	5	4
		Room looks big/high	1	1
		Remembrance of the seen content (weak)	0	0
		Remembrance of the seen content (strong)	8	7
		Feeling of presence (weak)	0	0
		Feeling of presence (strong)	33	12
		Emotional involvement (low)	0	0
		Emotional involvement (high)	14	6
		Distant view/good overview of the stable	1	1
		Poor overview of the stable	1	1
		Detail view (good)	11	5
		Detail view (bad)	0	0
	Other perspective dependent aspects (standing human perspective)
		Pigs look huge and close/room small	0	0
		Room looks big/high	1	1
		Remembrance of the seen content (weak)	2	3
		Remembrance of the seen content (strong)	0	0
		Feeling of presence (weak)	5	4
		Feeling of presence (strong)	3	3
		Emotional involvement (low)	2	2
		Emotional involvement (high)	0	0
		Distant view/good overview of the stable	20	14
		Poor overview of the stable	0	0
		Detail view (good)	0	0
		Detail view (bad)	2	2
	Research question 2
	Identity of the videos in both conditions
		Noticed	30	14
		Not noticed	3	3
		Unsure	2	2
	Change of perspective (tablet)
		Unsure	0	0
		Noticed	8	6
		Not noticed	3	2
	Change of perspective (VR)
		Unsure	1	1
		Noticed	10	9
		Not noticed	0	0
	Perception of the pigsty (tablet)
		Available space and stocking density (positive)	5	4
		Available space and stocking density (negative)	6	4
		General impressions (positive)	1	1
		General impression (negative)	5	4
		Other housing conditions (positive)	6	5
		Other housing conditions (neutral)	1	1
		Other housing conditions (negative)	8	6
		Primary care (positive)	0	0
		Primary care (neutral)	3	1
		Primary care (negative)	2	2
	Perception of the pigsty (VR)
		Available space and stocking density (positive)	3	3
		Available space and stocking density (negative)	9	8
		General impressions (positive)	3	1
		General impression (negative)	3	3
		Other housing conditions (positive)	7	4
		Other housing conditions (neutral)	0	0
		Other housing conditions (negative)	6	5
		Primary care (positive)	1	1
		Primary care (neutral)	1	1
		Primary care (negative)	0	0
	Perception of the pigs (tablet)
		Emotional state (positive)	8	4
		Emotional state (negative)	1	1
		Activity behaviour (positive)	1	1
		Activity behaviour (neutral)	6	4
		Activity behaviour (negative)	5	3
		Health condition (positive)	0	0
		Health condition (negative)	0	0
		Degree of dirtiness (low)	1	1
		Degree of dirtiness (high)	1	1
	Perception of the pigs (VR)
		Emotional state (positive)	8	4
		Emotional state (negative)	1	1
		Activity behaviour (positive)	4	4
		Activity behaviour (neutral)	4	3
		Activity behaviour (negative)	6	4
		Health condition (positive)	3	3
		Health condition (negative)	1	1
		Degree of dirtiness (low)	1	1
		Degree of dirtiness (high)	2	1
	Other media device dependent aspects (tablet)
		Pigs look huge and close/room small	1	1
		Room looks big/high	2	2
		Remembrance of the seen content (weak)	2	2
		Remembrance of the seen content (strong)	0	0
		Feeling of presence (weak)	37	14
		Feeling of presence (strong)	7	5
		Emotional involvement (low)	6	5
		Emotional involvement (high)	3	3
		Distant view	21	12
		Poor overview of the stable	0	0
		Detail view (good)	12	10
		Detail view (bad)	1	1
	Other media device dependent aspects (VR)
		Pigs look huge and close/room small	19	8
		Room looks big/high	3	3
		Remembrance of the seen content (weak)	0	0
		Remembrance of the seen content (strong)	18	13
		Feeling of presence (weak)	2	2
		Feeling of presence (strong)	100	16
		Emotional involvement (low)	0	0
		Emotional involvement (high)	14	6
		Distant view	5	4
		Poor overview of the stable	0	0
		Detail view (good)	15	7
		Detail view (bad)	1	1
	Usability (tablet)
		Risk of dizziness (no)	2	2
		Risk of dizziness (yes)	0	0
		Hygienic concerns	0	0
		Handling (easy)	8	4
		Handling (hard)	3	3
		Entertaining/innovative value (low)	7	6
		Entertaining/innovative value (high)	6	5
	Usability (VR)
		Risk of dizziness (no)	6	6
		Risk of dizziness (yes)	6	5
		Hygienic concerns	1	1
		Handling (easy)	4	4
		Handling (hard)	8	6
		Entertaining/innovative value (low)	0	0
		Entertaining/innovative value (high)	29	16
	Research question 3
	Usage potential
		Own interest in use (high)	21	14
		Own interest in use (low)	4	3
		Interest of other people (high)	16	11
		Interest of other people (low)	13	11
		Interest of other people (unsure)	4	4
	Pro arguments for virtual stable tours
		Strong influence on buying/diet behaviour	11	8
		Improve in transparency/information transfer	28	13
		Easy handling	12	6
		High entertaining/innovative value	52	17
		Aktive information intake	5	4
		Enhancing the idea of a pigsty/pig husbandry	27	12
	Contra arguments for virtual stable tours
		Unfamiliar user experience	21	11
		Hygiene	2	2
		Weak influence on buying/diet behaviour	11	9
		Low credibility	10	5
		Unwillingness to face reality	6	5
		High expenditure of time	5	5
		Lacking of additional information	23	15
	Suitable locations/options for implementation
		Self-promotion for farmers	10	5
		General advertising/information tool	7	5
		Home use	6	5
		Monitoring tool	4	1
		Events/specialized fairs	10	9
		City center	7	5
		Point of Sale	18	12
		Educational institutions	16	10
		Others	3	3
